# Supplementary material for: GABAA Receptor-Stabilizing Protein Ubqln1 Affects Hyperexcitability and Epileptogenesis after Traumatic Brain Injury and in a Model of In Vitro Epilepsy in Mice
Source: Int J Mol Sci. 2022 Mar 31;23(7):3902. doi: 10.3390/ijms23073902 (PMC8999075; doi:10.3390/ijms23073902)
Supplement: Supplementary file 1 [file ijms-23-03902-s001.zip]

Archive with 1 entries (1 files):
- Supplementary Materials-doi10.3390ijms23073902.pdf
